# Supplementary material for: A pan-orthohantavirus human lung xenograft mouse model and its utility for preclinical studies
Source: PLoS Pathog. 2025 Jan 22;21(1):e1012875. doi: 10.1371/journal.ppat.1012875 (PMC11774489; doi:10.1371/journal.ppat.1012875)
Supplement: S1 Data — (XLSX) [file ppat.1012875.s013.xlsx]

## Sheet: Figure 3
A) Directly inoculated xenografts
dpi	ANDV																								SNV																								HTNV
1	1	1			21300	252			1	1			1	15100			1	587			1	324			1	24300			1	1			1	459			93000	25200			1	109000			144000	1			753
3	1				71700	31000			288000	97200			1				1	1			1	7190			1	1			1	1			162	1			1	1			1	454			184	1			235
10	98800	66700	34100	22600	213	213	958		162	487000	832	43900	55500	349000	226000		162000	151000	288000	235000	59700	20600	1890000		587	619			1	1			136000	110000			326	34900			235000	3780000	235000		93000	734000	65900		359000
21	184000	77100			612000	15800			1980	93000			284000	667000			1220000	288000			2000000	175000	1320000	1510000	667	1			1	1			863	524			102000	126000	142000		252000	77100	753		5870000	105000			145000
B) Non-inoculated xenografts
dpi	ANDV																								SNV																								HTNV
1			1				1				1								1	1			1	1			1	1							1	645			568	1			1	1			378	1
3		1					1							298					1	1							1				1	1			1	1			179				1	1			1
10			34100	22600			958				832	43900															1	19800			1	1			26700	14800			359
21			473	90400							48900	24300																			608				1												211000	544000
Value of 1 marks lower limit of detection
No values indicated no available xenograft
C) Viremia
dpi	ANDV						SNV						HTNV						SEOV
1	92.1	1	69.1	1	276	1	1	1	151	1	1	1	1	1	1	1	1	1	968	283	1	1.86	1	44.5
3	1	46400	1	2020	1	321	1	1	1	1	1	1	1	1	1	5220	75.8	1	12100	993	8.79	11.3	1	9.15
10	3280000	34500	56100	287000	195000	31600	1170	1200	765	1910	4190	668	42700	47900	70400	71200	22600	119000	16.4	72.1	71800	3140	5620	7170
21	3130000	716000	5570000	3250000	364000	251000	36100	18700	41400	10300	19900	29700	2520000	14900000	1160000	480000	1950000	1560000	7970	15700	39800	22000	242000	640000
Value of 1 marks lower limit of detection
[truncated: 23 more columns]

## Sheet: Figure 4
B) Directly inoculated xenografts
dpi	ANDV														SNV														HTNV												SEOV
1	16	6	0	0	2	0	0	6	1	0	3	7			1	111	0	3	0	7	0	0	5	53	118	32			0	0	0	0	0	0	1	0	0	0	0	0	0	0	1	0	0	0	0	0	0
3	1	4	5	0	3	0	0	9	2	0					3	1	0	4	3	51	18	0	0	7	1	0			0	0	0	0	2	0	0	3	0	0	0	0	2	4	5	1	0	9	0	0	17
10	30	30	29	10	11	2	6	63	81	49	41	7	10		32	59	40	50	15	16	23	12	7	13	46	75	41	40	45	38	85	54	154	48	61	16	49	111	77	89	0	0	4	2	0	4	2	0	2
21	33	9	0	96	62	116	93	109	70	87	224	297	61	55	401	384	196	17	53	59	102	184	129	111	152	150	204	14	22	47	46	29	16	44	49	72	130	122	31	27	12	2	8	7	6	0	1	5	9
C) Non-inoculated xenografts
dpi	ANDV							SNV										HTNV											SEOV
1	1	0	0	0	0	0	0	0	0	8	0	2	1	2	8	23	19	0	0	0	0	0	0	0	0	0	0	0	0	0	0	0	0	0	0
3	0	0	0	0	1			0	0	5	0	0	3	9	3	7		0	0	0	0	0	0	0	0				0	0	0	0	0	0	0	0	0
10	40	62	29	15	18			2	9	3	22	12	55	45	0			70	34	99	48	155	29	81	44	0			0	0	0	3	0	0	0
21	140	94	295	227				0	41	110	0							20	16	29	48	18	56	19	30	20	15		3	0	0	7	0	2	3	4	1	5	0
[truncated: 3 more columns]

## Sheet: Figure 6
dpi	Non-infected							ANDV							SNV							HTNV							SEOV
10								13450.7	19984.8	4531.32	10559.1	8307.81	16113.1		17984.5	112451	10973.2	141745	20218.6	78529.6		21921.6	34182.1	42315.4	8040	18763.6	12837.5		2095	75294	9759.38	4161.58	7667.91	12629.2
21	2710	811.765	673.077	795.455	2112.73	1670.37	1446.67	14440	22934.4	20623.2	17495.4	67245	41961.2		29828.1	92616.3	39693.2	26513.6	28307.1	19101.2		18750.6		6937.84	8857.35	26450.8	11315.5		61098.8	82197	23237.5	33098.4	16938.3	77045.8

## Sheet: Figure 7
B) Non-inoculated xenografts and serum
Non-inoculated xenografts
dpi	5E8 treated										Sham treated
3	1	1	1	1	1	1	1		1	1	159000	1160000	285000		60200		1	30200	591000
10	1	1	1	1	1	1					11000000	5620000	23100000	23700000	12400000	14500000	5670000		31000000	10300000
Serum
dpi	5E8 treated					Sham treated
3	1	1	1	1	1	1	1	1	1	1
10	1	1	1	1		7750	14400	8180	8030	11500
C) Directly inoculated xenografts
dpi	5E8 treated										Sham treated
3	303000	1	9910000	8290000	258000	5250000	40100	2200000	278000	2250000	20500000	5720000	6090000	78500000	1190000	13800000	13100000	45400000	25900000	21500000
10	2150000	12300000	244000	1	1	989000	1	507000			81800000	94400000	4800000	33400000	142000000	9370000	1160000	20600000	14100000	268000000
E) Quantification of virus antigen-positive cells
dpi	5E8 treated																				Sham treated
3	0	0	2	0	0	0	0	0	0	0	0	0	0	0	0	0	0	0	0		1	0	5	0	0	0	0	0	0	0	0	0	0	0	0	0	0
10	0	0	2	0	0	0	0	0	0	0	0	0	0	0							14	12	13	9	7	4	0	2	5	4	9	10	6	9	15	5	9	13	3
Cells marked in orange indicate directly inoculated xenografts
Non highlighted cells indicate non-inoculated xenografts

## Sheet: Supplementary Fig1
A) Directly inoculated xenografts
dpi	ANDV																								SNV																								HTNV
1	106000	2450000			832000	212000			2120000	59800			941000	2680000			160000	4500000			178000	1510000			2750000	13800000			3620000	4030000			7820000	34800000			37400000	11600000			14700000	17100000			69900000	846000			12300000
3	3980000				326000000	583000000			1920000000	192000000			14800000				756000	2160000			1260	739000			5960000	3000000			315000	2630000			1530000	329000			2640000	883000			2130000	5340000			1590000	160000			1270000
10	2050000000	594000000			616000000	577000000			214000000	165000000			1550000000	343000000	1800000000		327000000	162000000	739000000	681000000	752000000	41700000	284000000		65100000	31900000			12600000	83900000			14200000	49400000			315000000	95100000			93000000	51500000	37100000		47200000	306000000	103000000		42900000
21	15900000000	4640000000			7300000000	1980000000			14400000000	18800000000			2930000000	1090000000			897000000	4960000000			27300000000	712000000	9740000000	15500000000	62100000	31500000			1510000000	1900000000			840000000	4100000000			285000000	4380000000	2850000000		271000000	869000000	664000000		1770000000	2160000000			289000000
B) Non-inoculated xenografts
dpi	ANDV																								SNV																								HTNV
1			1680000				7380				117000								224000	129000			18900	23700			979000	1830000							711000	2330000			1430000	198000			550000	1180000			4850000	12800000
3		1490000					50000000							5010000					32300	65900							242000				247000	165000			92300	163000			118000				526000	3450000			166000
10			634000000	361000000			1310000000				197000000	225000000															9880000	68800000			21000000	620000			137000000	93100000			42500000
21			13400000000	14500000000							27700000000	5180000000																			513000000				256000												3470000000	1160000000
[truncated: 23 more columns]

## Sheet: Supplementary Fig2
A) Infectious titers in xenografts
dpi	PUUV
1	1	1	1		1	206	1		1	145	1		1	1	1	1
3	1	1			1	1	1		1	1			1	1	1
10	1	1	1		1				1	184	1		1	1	1	1
21	189	1	1	1	1	189			359	1			1	1
B) RNA in xenografts
dpi	PUUV
1	184000	1500000	40500		1740000	2320000	1		4290000	10000000	13500		3220000	6860000	1	1
3	5290000	1			1130000	33200	29200000		19400000	1980000			1760000	6860000	1
10	15900000	27800000	30600000		11900				106000	38500000	41700		1280000	29000000	65200	169000
21	107000000	37000000	5330000	14300000	20000000	27100000			43000000	4610000	1		6850000	7920000
D) Quantification of virus antigen-positive cells
dpi	PUUV
1	0	0	0	0	0	0	0	0	0	0	0	2	0
3	0	0	0	0	1	6	2	0	0	0	0
10	0	0	0	0	0	0	6	0	0	0	0	3
21	0	5	4	0	0	0	0	0	1	0	2
E) IP-10
	PUUV
Uninfected	2710	811.765	673.077	795.455	2112.73	1670.37	1446.67
10 dpi	44642.8	988	1003.18	12541.7
21 dpi	13062.5	28366.9	21071.6	29268.6

## Sheet: Supplementary Fig3
dpi	ANDV																								SNV																								HTNV
0	100	100	100	100	100	100	100	100	100	100	100	100	100	100	100	100	100	100	100	100	100	100	100	100	100	100	100	100	100	100	100	100	100	100	100	100	100	100	100	100	100	100	100	100	100	100	100	100	100
1	97.7346	99.4609	102.581	99.1935	98.3099	99.1892					97.1867	101.19				97.0588	101.587	99.2366			102.236	104.377	101.399	101.587	94.2446	98.4064	94.3734	96.875	102.349	98.9899	100.402	100	100	103.359	132.296	101.695			101.818	103.825	103.825	97.0588				104.089	95.057	101.333	101.154
2							102.31	96.4467	98.4848	97.561			98.9011	96.2199	104.294				102.894	93.5252																	99.631	102.041					104.651	100.946	99.3377
3											94.1176	100				100	98.4127	103.053			99.0415	101.01	101.399	98.4127							99.5984	100.714	100.345	97.9328	128.016	98.6441			101.818	98.3607	101.093	94.1176				107.807	102.662	101.333
4													98.9011	99.6564	104.294				99.6785	97.1223																	99.631	95.2381					100.775	97.7918	99.3377
6																100	101.587	110.687			102.236	101.01	101.399	101.587															98.1818	106.557	101.093	91.1765				100.372	98.8593	104
7													95.2381	92.7835	107.362				99.6785	93.5252																	95.941	95.2381					96.8992	97.7918	99.3377
8																100	101.587	106.87			99.0415	104.377	104.895	98.4127															98.1818	101.093	103.825	94.1176				100.372	102.662	104
9													95.2381	96.2199	104.294				99.6785	89.9281																	92.2509	95.2381					96.8992	97.7918	99.3377
10																97.3529	100	102.672			99.0415	101.01	101.399	101.587															97.8182	100.82	101.093	91.4706				100.372	102.662	101.333
11																			99.6785	93.5252																							100.775	100.946	99.3377
13																					102.236	101.01	101.399	101.587																						100.372	106.464	98.6667
14																			102.894	93.5252																							104.651	100.946	99.3377
15																					102.236	101.01	101.399	101.587																						100.372	106.464	101.333
16																			102.894	97.1223																							100.775	97.7918	102.649
17																					102.236	97.6431	104.895	101.587																						100.372	106.464	98.6667
18																			99.6785	97.1223																							104.651	97.7918	99.3377
20																					102.236	101.01	101.399	101.587																						100.372	102.662	98.6667
21																			99.6785	93.5252																							101.163	97.7918	102.649
[truncated: 69 more columns]

## Sheet: Supplementary Fig4
A) Titration of murine lungs
dpi	ANDV						SNV						HTNV						SEOV
1	1700	1	1	1	1	1	1	1	1	1	1	1	1	1	1	1	1	1	1	1	1	1	1	1
3	1	1	1	1	1	1	1	1	1	1	1	1	1	1	1	1	1	1	1	1	1	1	1	1
10	77100	1890000	544	21000000	186000	341000	1	1	1	1	1	1	1050000	21100000	1440000	565000	3410000	5650000	1	1	1	1	1	1
21	358000	26200	12200000	151000	7570000	16300000	1	1	1	524	397	1830	68700000	52700000	93000000	14500000	137000000	52700000	1	1	1	1	1700	1
B) RNA loads of murine lungs
dpi	ANDV						SNV						HTNV						SEOV						PUUV
1	3210000	10700	105000	84400	1900000	187000	774000	30000	6650000	10200000	1260000	3280000	1	1	1	1	1080000	39600	2150000	47000	1	14100000	3370000	26800	1	1	6040	1
3	21100000	325000000	25800000	4870000	2050000	1070000	9840	319000	58900	252000	1320000	257000	1	1020000	110000	1010000	1960000	56200	14400000	7000000	656000	2160000	6640000	3210000	1	357000	1	1
10	5450000000	8280000000	891000000	14400000000	15100000000	5570000000	5480000	87800000	33100000	9900000	28400000	38700000	372000000	466000000	624000000	543000000	405000000	789000000	15200000	176000000	7350000	76000000	67900000	104000000	1	1	6670	15900
21	1910000000	1200000000	28100000000	19900000000	32500000000	30200000000	3760000	1050000000	125000000	224000000	19600000	593000000	6220000000	12800000000	3070000000	7980000000	5130000000	2180000000	85900000	251000000	74000000	708000000	211000000	60100000	209000	152000	8060	1
C) PCR results of remaining murine tissues
ANDV
dpi	Spleen							dpi	Liver							dpi	Kidney							dpi	Mouse Lung
1	31487.7	1	2907.3	1	3943.62	1		1	8667.53	268437	1	1	1	1		1	18643	522967	1	1	21681.7	1		1	3.215e+06	10666	105260	84353.7	1.89984e+06	187182
3	1	1.63825e+07	1.07931e+06	1.20866e+06	13647.3	1640.96		3	1	335301	85282.4	1	24473.3	1		3	1	9.16764e+06	79241.3	69073.9	168807	1		3	2.10871e+07	3.24802e+08	2.58259e+07	4.86732e+06	2.04505e+06	1.06927e+06
10	2.50415e+08	7.08442e+08	2.6101e+07	1.4811e+09	2.51172e+08	4.28827e+06		10	5.27826e+07	9.82358e+07	8.5476e+06	4.96972e+07	2.38625e+07	2.9344e+07		10	3.05704e+08	1.81233e+09	3.11963e+07	3.7344e+08	2.75483e+08	8.62396e+07		10	5.44624e+09	8.28192e+09	8.90677e+08	1.441e+10	1.51167e+10	5.57305e+09
21	1.88046e+08	1.63685e+08	7.40875e+08	5.64897e+09	4.17487e+08	3.12529e+08		21	2.0822e+08	1.13009e+09	1.12922e+09	5.2133e+08	1.67192e+08	1.23526e+09		21	2.82829e+09	1.07683e+08	1.393e+10	6.68167e+09	3.29627e+09	6.77062e+09		21	1.91089e+09	1.19698e+09	2.814e+10	1.98509e+10	3.25015e+10	3.01819e+10
SNV
dpi	Spleen							dpi	Liver							dpi	Kidney							dpi	Mouse Lung
1	1	1	397377	1	1	187772		1	20765.5	1	229892	14119.9	40694.2	229008		1	1	1	1	1	1	215869		1	774341	29972.9	6.65455e+06	1.02328e+07	1.25679e+06	3.28385e+06
3	92645.9	12381	183365	382329	446438	n.d.		3	3799.83	26397.7	n.d.	135885	160045	23326.6		3	1	n.d.	1	n.d.	n.d.	1		3	9838.33	319328	58894.2	251509	1.31645e+06	256632
10	553076	26743.9	2.54987e+07	1.55337e+07	7.51774e+06	2.39435e+07		10	1.18208e+06	2.42122e+06	4.59322e+06	1.61585e+06	7.09521e+06	4.20636e+06		10	282432	156408	43251.6	36653.7	1.09178e+06	1.5061e+06		10	5.48408e+06	8.78396e+07	3.30552e+07	9.89669e+06	2.83886e+07	3.86617e+07
21	5.00285e+06	9.13485e+07	4.3482e+07	6.02349e+07	3.56411e+07	1.06778e+08		21	4.19938e+07	7.80858e+07	1.10809e+07	8.65863e+06	7.18739e+06	5.75054e+07		21	2.13754e+06	2.14935e+06	1.69569e+07	1.35307e+07	702545	779979		21	3.76094e+06	1.05343e+09	1.24662e+08	2.23903e+08	1.96272e+07	5.92805e+08
HTNV
dpi		Spleen						dpi	HTNV	Liver						dpi	HTNV	Kidney						dpi	HTNV	Mouse Lung
1	1	1	1	1	1	1		1	1	1	n.d.	1	1	1		1	1	n.d.	n.d.	n.d.	1	n.d.		1	1	1	1	1	1.07517e+06	39608.1
3	1	1.25084e+06	46355.1	1.16403e+06	370056	190396		3	n.d.	n.d.	25871.4	1.81604e+06	n.d.	n.d.		3	n.d.	n.d.	1	n.d.	n.d.	n.d.		3	1	1.0245e+06	109799	1.01408e+06	1.96394e+06	56248.6
10	7.87004e+08	5.13076e+08	5.49006e+07	4.6388e+08	9.49426e+08	2.31877e+09		10	1.07669e+09	2.70029e+09	2.67074e+09	6.34964e+08	2.09637e+09	2.07203e+09		10	7.5974e+07	5.05803e+07	n.d.	2.04297e+07	9.6161e+07	8.28762e+07		10	3.72045e+08	4.66253e+08	6.24122e+08	5.43072e+08	4.04642e+08	7.89471e+08
21	6.65788e+08	5.88629e+09	2.24238e+09	5.73525e+08	1.03183e+09	5.44689e+08		21	2.81554e+09	3.24436e+09	1.91992e+09	3.15523e+09	3.73511e+09	1.38557e+09		21	2.85838e+08	4.3163e+08	5.07537e+08	3.90461e+08	3.99976e+08	4.0127e+08		21	6.21966e+09	1.27598e+10	3.06602e+09	7.9754e+09	5.13288e+09	2.18052e+09
SEOV
dpi		Spleen						dpi	SEOV	Liver						dpi	SEOV	Kidney						dpi	SEOV	Mouse Lung
1	245716	660410	1	161597	501789	91824.6		1	7.80209e+06	3.17773e+06	1	6.63336e+07	4.38816e+06	2.77952e+06		1	49524.3	19767.2	1	197498	127282	16053.4		1	2.15212e+06	46956.2	1	1.4104e+07	3.3741e+06	26836.8
3	2.35029e+06	6.16787e+06	5.55855e+06	6.28004e+06	4.13174e+06	7.27377e+06		3	1.56618e+07	1.52896e+07	6.20393e+06	5.26026e+06	9.44059e+06	2.17514e+07		3	548458	227484	119856	179406	164070	282710		3	1.44391e+07	6.99525e+06	655879	2.15589e+06	6.64365e+06	3.2089e+06
10	3.0107e+07	3.73241e+07	1.04305e+06	7.60963e+07	4.85235e+07	3.75292e+07		10	8.55042e+07	1.70049e+08	2.03428e+08	3.7735e+08	1.29655e+08	1.72501e+08		10	1.04119e+06	4.29312e+06	1	2.93628e+06	2.0496e+06	4.12038e+06		10	1.52238e+07	1.76337e+08	7.34996e+06	7.59703e+07	6.79397e+07	1.03727e+08
21	7.5542e+07	1.40242e+08	2.53487e+08	1.22404e+08	1.71658e+08	1.69359e+08		21	1.35934e+09	6.23968e+08	1.5469e+09	3.61294e+08	1.15488e+09	1.56179e+09		21	1.92105e+07	8.40224e+06	2.05359e+07	1.7207e+07	7.43779e+06	2.18988e+08		21	8.58942e+07	2.50516e+08	7.39885e+07	7.08069e+08	2.11145e+08	6.00662e+07
PUUV
dpi	Spleen					dpi	Liver					dpi	Kidney					dpi	Lung
1	1	1	1	63632.3		1	1	1	6026.23	44561.9		1	1	1	1	1		1	1	1	6038.07	1
3	1	196075	1	1		3	1	5.2117e+06	1	1		3	1	1	1	1		3	1	356656	1	1
10	16148.5	1	18021.6	46283		10	108959	1	88500.3	n.d.		10	1	1	1	1		10	1	1	6667.34	15860.8
21	192147	71004.1	43275.5	3011.42		21	50394.9	7210.84	69845	1		21	1	1	1	1		21	209056	151795	8064.63	1
n.d. - RNA extraction failed with 3rd attempt (no qPCR signal of extraction control)

## Sheet: Supplementary Fig5
A) PCR results of murine tissues
Spleen						Liver						Kidney						Lung						Serum						SkinTop						SkinBottom
ANDV	SNV	HTNV	SEOV	PUUV		ANDV	SNV	HTNV	SEOV	PUUV		ANDV	SNV	HTNV	SEOV	PUUV		ANDV	SNV	HTNV	SEOV	PUUV		ANDV	SNV	HTNV	SEOV	PUUV		ANDV	SNV	HTNV	SEOV	PUUV		ANDV	SNV	HTNV	SEOV	PUUV
1	1	2.1532e+09	1.09468e+08	1		1	1	7.46132e+09	4.0029e+08	n.d.		1	1	2.00454e+08	6.16309e+06	1		1	8681.19	1.86799e+09	1.61617e+08	1		1	1	44092.2	9277.24	1		1.12815e+06	1	3.45793e+07	22321.3	1		1.14906e+06	1	1.83678e+07	1936.34	125435
1	5350.15	3.87119e+07		1		1	1	2.81746e+09		1		1	1	n.d.		1		37014.3	54030.5	4.79155e+09		1		1	1	2.06838e+06		1		1	1033.34	1.36528e+08		6943.6		35597.3	1	1.67623e+07		1
3.09819e+06	1	2.33762e+09		1		4.42452e+06	1	3.80152e+09		1		1.1797e+08	1	5.54641e+07		1		6.43591e+09	1	2.00545e+09		1		5950.5	1	1.55842e+06		1		101824	1	2.28296e+08		1		1.25807e+06	1	3.86467e+07		1
B) Comparison grafted and non-grafted mice
see raw data of supplementary figure 4C and 5A

## Sheet: Supplementary Fig6
A) Donor dependent comparison
ANDV
	F				E				E				D				D				D
1dpi	105828	2.44543e+06			832485	212418			2.12321e+06	59834.2			941172	2.67776e+06			160454	4.50388e+06			178048	1.50782e+06
	A				A				B				C				E				D
3dpi	3.97824e+06				3.26019e+08	5.8331e+08			1.9243e+09	1.92087e+08			1.48222e+07				755860	2.15923e+06			1256.15	738963
	F				E				D				A				B				C
10dpi	2.04875e+09	5.9402e+08			6.16346e+08	5.76757e+08			2.14396e+08	1.6515e+08			1.54704e+09	3.42813e+08	1.80141e+09		3.27401e+08	1.62462e+08	7.39021e+08	6.81e+08	7.52261e+08	4.16911e+07	2.8368e+08
	E				F				F				D				B				C
21dpi	1.59248e+10	4.64273e+09			7.29558e+09	1.9841e+09			1.43724e+10	1.87545e+10			2.93085e+09	1.09272e+09			8.97019e+08	4.9644e+09			2.73231e+10	7.11975e+08	9.73684e+09	1.55129e+10
SNV
	F				F				D				D				E				E
1dpi	2.74598e+06	1.37906e+07			3.61895e+06	4.02931e+06			7.81975e+06	3.48404e+07			3.74406e+07	1.15904e+07			1.47228e+07	1.71082e+07			6.98625e+07	845875
	F				D				D				D				F				E
3dpi	5.95808e+06	3.00422e+06			315246	2.6265e+06			1.52517e+06	328952			2.63743e+06	882582			2.13373e+06	5.34025e+06			1.5915e+06	159667
	D				F				F				E				A				B
10dpi	6.51401e+07	3.18697e+07			1.25736e+07	8.39388e+07			1.41559e+07	4.94177e+07			3.14992e+08	9.51046e+07			9.29753e+07	5.14658e+07	3.70965e+07		4.72013e+07	3.0603e+08	1.03063e+08
	F				E				F				A				B				C
21dpi	6.21369e+07	3.15031e+07			1.50682e+09	1.90493e+09			8.40122e+08	4.10112e+09			2.84693e+08	4.38109e+09	2.8468e+09		2.7056e+08	8.69482e+08	6.63662e+08		1.77241e+09	2.15519e+09
HTNV
	D				D				D				E				E				F
1dpi	1.22908e+07	1			8.89029e+06	121480			4.7798e+06	1.12875e+07			1	1.31359e+06			2.7045e+06	440946			504098	3.52517e+06
	E				F				F				D				D				D
3dpi	1.26752e+06	2.08798e+06			1.34221e+06	1.8031e+06			4.65763e+06	3.60405e+06			1.59462e+06	1.06764e+06			503363	2.31566e+07			1.58027e+06	2.15225e+06
	E				F				F				D				D				D
10dpi	4.2896e+07	3.33187e+07			2.20604e+08	9.0126e+07			4.03883e+08	3.43011e+08			8.95754e+07	1.66238e+08			5.64957e+07	4.76232e+08			6.84814e+07	2.11314e+08
	E				E				F				D				D				D
21dpi	2.88956e+08	1.81167e+08			6.47461e+08	3.29873e+08			4.93348e+07	3.38973e+08			8.15048e+07	5.91849e+07			8.54473e+07	3.12063e+08			1.78949e+08	2.53504e+08
SEOV
	I				I				H				H				H				H
1dpi	9.36462e+06	5.48111e+06			2.72501e+06	712586			3.70607e+06	279373			1.8541e+07	1.24291e+07			1.29128e+07	3.85106e+06			4.03472e+07
	H				H				H				H				I				I
3dpi	5.2386e+07	839065			5.04071e+06	1.59784e+07			1.44706e+06	8.3158e+06			6.21957e+07	291578			2.31519e+07	1.77324e+07			2.18811e+07	1.2565e+08
	H				H				H				H				H				I
10dpi	2.02492e+06	1.58903e+07			366437	6.01491e+06			8.91289e+06	8.92792e+06			1.66262e+07	8.20176e+06			8.29824e+06	4.86277e+06			4.27168e+07	3.82964e+06
	I				I				I				I				H				H
21dpi	6.62558e+07	3.05529e+07			9.43272e+07	5.58664e+07			1.10655e+07	9.01578e+07			2.18386e+07	7.87988e+06			4.39372e+07	5.8699e+07			8.77189e+06	2.15176e+07
PUUV
	D				D				E				F
1dpi	183968	1.49743e+06			1.73917e+06	2.31947e+06			4.28619e+06	1.00309e+07			3.22277e+06	6.86183e+06
	A				B				C				E
3dpi	5.28635e+06				1.12818e+06	33204.2	2.91987e+07		1.9378e+07	1.98395e+06			1.76236e+06	6.85896e+06
	B				C				C				I
10dpi	1.59178e+07	2.78303e+07	3.05641e+07		11945.4				106162	3.8455e+07			1.27662e+06	2.89722e+07
	A				B				C				F
21dpi	1.06622e+08	3.70085e+07	5.32819e+06	1.43485e+07	1.99957e+07	2.7146e+07			4.3007e+07	4.61251e+06			6.84525e+06	7.92011e+06
B) Sex dependent comparison
ANDV
	M				M				M				M				M				M
1dpi	105828	2.44543e+06			832485	212418			2.12321e+06	59834.2			941172	2.67776e+06			160454	4.50388e+06			178048	1.50782e+06
	M				F				F				F				M				M
3dpi	3.97824e+06				3.26019e+08	5.8331e+08			1.9243e+09	1.92087e+08			1.48222e+07				755860	2.15923e+06			1256.15	738963
	M				M				M				F				F				M
10dpi	2.04875e+09	5.9402e+08			6.16346e+08	5.76757e+08			2.14396e+08	1.6515e+08			1.54704e+09	3.42813e+08	1.80141e+09		3.27401e+08	1.62462e+08	7.39021e+08	6.81e+08	7.52261e+08	4.16911e+07	2.8368e+08
	M				M				M				M				M				F
21dpi	1.59248e+10	4.64273e+09			7.29558e+09	1.9841e+09			1.43724e+10	1.87545e+10			2.93085e+09	1.09272e+09			8.97019e+08	4.9644e+09			2.73231e+10	7.11975e+08	9.73684e+09	1.55129e+10
SNV
	F				F				M				M				F				F
1dpi	2.74598e+06	1.37906e+07			3.61895e+06	4.02931e+06			7.81975e+06	3.48404e+07			3.74406e+07	1.15904e+07			1.47228e+07	1.71082e+07			6.98625e+07	845875
	F				F				F				M				M				F
3dpi	5.95808e+06	3.00422e+06			315246	2.6265e+06			1.52517e+06	328952			2.63743e+06	882582			2.13373e+06	5.34025e+06			1.5915e+06	159667
	F				M				M				F				F				F
10dpi	6.51401e+07	3.18697e+07			1.25736e+07	8.39388e+07			1.41559e+07	4.94177e+07			3.14992e+08	9.51046e+07			9.29753e+07	5.14658e+07	3.70965e+07		4.72013e+07	3.0603e+08	1.03063e+08
	F				F				M				F				M				M
21dpi	6.21369e+07	3.15031e+07			1.50682e+09	1.90493e+09			8.40122e+08	4.10112e+09			2.84693e+08	4.38109e+09	2.8468e+09		2.7056e+08	8.69482e+08	6.63662e+08		1.77241e+09	2.15519e+09
HTNV
	F				F				F				M				M				F
1dpi	1.22908e+07	1			8.89029e+06	121480			4.7798e+06	1.12875e+07			1	1.31359e+06			2.7045e+06	440946			504098	3.52517e+06
	M				F				F				F				F				F
3dpi	1.26752e+06	2.08798e+06			1.34221e+06	1.8031e+06			4.65763e+06	3.60405e+06			1.59462e+06	1.06764e+06			503363	2.31566e+07			1.58027e+06	2.15225e+06
	F				F				F				F				F				F
10dpi	4.2896e+07	3.33187e+07			2.20604e+08	9.0126e+07			4.03883e+08	3.43011e+08			8.95754e+07	1.66238e+08			5.64957e+07	4.76232e+08			6.84814e+07	2.11314e+08
	F				F				F				M				M				M
21dpi	2.88956e+08	1.81167e+08			6.47461e+08	3.29873e+08			4.93348e+07	3.38973e+08			8.15048e+07	5.91849e+07			8.54473e+07	3.12063e+08			1.78949e+08	2.53504e+08
SEOV
	F				F				F				M				M				M
1dpi	9.36462e+06	5.48111e+06			2.72501e+06	712586			3.70607e+06	279373			1.8541e+07	1.24291e+07			1.29128e+07	3.85106e+06			4.03472e+07
	M				M				M				M				F				F
3dpi	5.2386e+07	839065			5.04071e+06	1.59784e+07			1.44706e+06	8.3158e+06			6.21957e+07	291578			2.31519e+07	1.77324e+07			2.18811e+07	1.2565e+08
	F				F				F				F				F				M
10dpi	2.02492e+06	1.58903e+07			366437	6.01491e+06			8.91289e+06	8.92792e+06			1.66262e+07	8.20176e+06			8.29824e+06	4.86277e+06			4.27168e+07	3.82964e+06
	F				F				F				F				F				F
21dpi	6.62558e+07	3.05529e+07			9.43272e+07	5.58664e+07			1.10655e+07	9.01578e+07			2.18386e+07	7.87988e+06			4.39372e+07	5.8699e+07			8.77189e+06	2.15176e+07

[truncated: 2 more sheets: Supplementary Fig7, Supplementary Fig8]
